# Supplementary material for: Development, Characterization and Pharmacological Evaluation of Cannabidiol-Loaded Long Circulating Niosomes
Source: Pharmaceutics. 2023 Oct 3;15(10):2414. doi: 10.3390/pharmaceutics15102414 (PMC10609774; doi:10.3390/pharmaceutics15102414)
Supplement: Supplementary file 1 [file pharmaceutics-15-02414-s001.zip]

Archive with 1 entries (1 files):
- pharmaceutics-2602579-supplementary-update.pdf
